# Supplementary material for: Evidence from UK Research Ethics Committee members on what makes a good research ethics review, and what can be improved
Source: PLoS One. 2023 Jul 3;18(7):e0288083. doi: 10.1371/journal.pone.0288083 (PMC10317218; doi:10.1371/journal.pone.0288083)
Supplement: S1 Data — (ZIP) [file pone.0288083.s001.zip]

Archive with 120 entries (114 files):
- Supplementary Data/
- __MACOSX/._Supplementary Data
- Supplementary Data/.DS_Store
- __MACOSX/Supplementary Data/._.DS_Store
- Supplementary Data/Question 1/
- __MACOSX/Supplementary Data/._Question 1
- Supplementary Data/Codebook - ThinkEthics - 14 Apr 2023.csv
- __MACOSX/Supplementary Data/._Codebook - ThinkEthics - 14 Apr 2023.csv
- Supplementary Data/Question 5/
- __MACOSX/Supplementary Data/._Question 5
- Supplementary Data/Question 2/
- __MACOSX/Supplementary Data/._Question 2
- Supplementary Data/Question 3/
- __MACOSX/Supplementary Data/._Question 3
- Supplementary Data/Question 4/
- __MACOSX/Supplementary Data/._Question 4
- Supplementary Data/Question 1/Focus on Recruitment.docx
- __MACOSX/Supplementary Data/Question 1/._Focus on Recruitment.docx
- Supplementary Data/Question 1/Role of REC chair.docx
- __MACOSX/Supplementary Data/Question 1/._Role of REC chair.docx
- Supplementary Data/Question 1/Ethics Review Form.docx
- __MACOSX/Supplementary Data/Question 1/._Ethics Review Form.docx
- Supplementary Data/Question 1/Focus on theory.docx
- __MACOSX/Supplementary Data/Question 1/._Focus on theory.docx
- Supplementary Data/Question 1/RiskBenefit.docx
- __MACOSX/Supplementary Data/Question 1/._RiskBenefit.docx
- Supplementary Data/Question 1/Proportionate Approach.docx
- __MACOSX/Supplementary Data/Question 1/._Proportionate Approach.docx
- Supplementary Data/Question 1/Consistency.docx
- __MACOSX/Supplementary Data/Question 1/._Consistency.docx
- Supplementary Data/Question 1/Focus on Research Design.docx
- __MACOSX/Supplementary Data/Question 1/._Focus on Research Design.docx
- Supplementary Data/Question 1/Focus on PIS.docx
- __MACOSX/Supplementary Data/Question 1/._Focus on PIS.docx
- Supplementary Data/Question 1/PPI.docx
- __MACOSX/Supplementary Data/Question 1/._PPI.docx
- Supplementary Data/Question 1/Zoom vs F2F.docx
- __MACOSX/Supplementary Data/Question 1/._Zoom vs F2F.docx
- Supplementary Data/Question 1/Ethics Domains.docx
- __MACOSX/Supplementary Data/Question 1/._Ethics Domains.docx
- Supplementary Data/Question 1/Importance of Discussion.docx
- __MACOSX/Supplementary Data/Question 1/._Importance of Discussion.docx
- Supplementary Data/Question 1/Lead Reviewer.docx
- __MACOSX/Supplementary Data/Question 1/._Lead Reviewer.docx
- Supplementary Data/Question 5/Reassurance from contribution of other members.docx
- __MACOSX/Supplementary Data/Question 5/._Reassurance from contribution of other members.docx
- Supplementary Data/Question 5/Very few reseach disasters.docx
- __MACOSX/Supplementary Data/Question 5/._Very few reseach disasters.docx
- Supplementary Data/Question 5/Feedback from stakeholders.docx
- __MACOSX/Supplementary Data/Question 5/._Feedback from stakeholders.docx
- Supplementary Data/Question 5/Seeing changes proposed.docx
- __MACOSX/Supplementary Data/Question 5/._Seeing changes proposed.docx
- Supplementary Data/Question 5/Reactiveevolving process.docx
- __MACOSX/Supplementary Data/Question 5/._Reactiveevolving process.docx
- Supplementary Data/Question 5/Confidence from talking to researchers.docx
- __MACOSX/Supplementary Data/Question 5/._Confidence from talking to researchers.docx
- Supplementary Data/Question 5/Timely & Efficient process.docx
- __MACOSX/Supplementary Data/Question 5/._Timely & Efficient process.docx
- Supplementary Data/Question 5/Seeing outcomes of research.docx
- __MACOSX/Supplementary Data/Question 5/._Seeing outcomes of research.docx
- Supplementary Data/Question 5/Duplicate.docx
- __MACOSX/Supplementary Data/Question 5/._Duplicate.docx
- Supplementary Data/Question 5/Site inspection.docx
- __MACOSX/Supplementary Data/Question 5/._Site inspection.docx
- Supplementary Data/Question 5/Committee reflection.docx
- __MACOSX/Supplementary Data/Question 5/._Committee reflection.docx
- Supplementary Data/Question 5/Seeing changes to protocols.docx
- __MACOSX/Supplementary Data/Question 5/._Seeing changes to protocols.docx
- Supplementary Data/Question 5/Comparison with other RECs.docx
- __MACOSX/Supplementary Data/Question 5/._Comparison with other RECs.docx
- Supplementary Data/Question 2/Participants Perspective.docx
- __MACOSX/Supplementary Data/Question 2/._Participants Perspective.docx
- Supplementary Data/Question 2/Different Perspectives.docx
- __MACOSX/Supplementary Data/Question 2/._Different Perspectives.docx
- Supplementary Data/Question 2/Participant Information & Consent.docx
- __MACOSX/Supplementary Data/Question 2/._Participant Information & Consent.docx
- Supplementary Data/Question 2/Consistency of Review Process.docx
- __MACOSX/Supplementary Data/Question 2/._Consistency of Review Process.docx
- Supplementary Data/Question 2/Role of Chair.docx
- __MACOSX/Supplementary Data/Question 2/._Role of Chair.docx
- Supplementary Data/Question 2/Researcher's attitude & experience.docx
- __MACOSX/Supplementary Data/Question 2/._Researcher's attitude & experience.docx
- Supplementary Data/Question 2/Risk & Safety.docx
- __MACOSX/Supplementary Data/Question 2/._Risk & Safety.docx
- Supplementary Data/Question 2/Recruitment Strategy.docx
- __MACOSX/Supplementary Data/Question 2/._Recruitment Strategy.docx
- Supplementary Data/Question 2/Research Design & Justification.docx
- __MACOSX/Supplementary Data/Question 2/._Research Design & Justification.docx
- Supplementary Data/Question 2/Consistency & Clarity of Information.docx
- __MACOSX/Supplementary Data/Question 2/._Consistency & Clarity of Information.docx
- Supplementary Data/Question 3/Structures or Shortens review.docx
- __MACOSX/Supplementary Data/Question 3/._Structures or Shortens review.docx
- Supplementary Data/Question 3/Wrong topics.docx
- __MACOSX/Supplementary Data/Question 3/._Wrong topics.docx
- Supplementary Data/Question 3/Helps new members.docx
- __MACOSX/Supplementary Data/Question 3/._Helps new members.docx
- Supplementary Data/Question 3/Conflict between documents.docx
- __MACOSX/Supplementary Data/Question 3/._Conflict between documents.docx
- Supplementary Data/Question 3/New section.docx
- __MACOSX/Supplementary Data/Question 3/._New section.docx
- Supplementary Data/Question 3/Duplicate.docx
- __MACOSX/Supplementary Data/Question 3/._Duplicate.docx
- Supplementary Data/Question 3/Prepare for meeting.docx
- __MACOSX/Supplementary Data/Question 3/._Prepare for meeting.docx
- Supplementary Data/Question 3/Right topics.docx
- __MACOSX/Supplementary Data/Question 3/._Right topics.docx
- Supplementary Data/Question 3/Not everyone uses it.docx
- __MACOSX/Supplementary Data/Question 3/._Not everyone uses it.docx
- Supplementary Data/Question 4/Structure of discussion.docx
- __MACOSX/Supplementary Data/Question 4/._Structure of discussion.docx
- Supplementary Data/Question 4/Difference between members.docx
- __MACOSX/Supplementary Data/Question 4/._Difference between members.docx
- Supplementary Data/Question 4/Co-opting members.docx
- __MACOSX/Supplementary Data/Question 4/._Co-opting members.docx
- Supplementary Data/Question 4/Role of Chair.docx
- __MACOSX/Supplementary Data/Question 4/._Role of Chair.docx
- Supplementary Data/Question 4/Different backgrounds.docx
- __MACOSX/Supplementary Data/Question 4/._Different backgrounds.docx
- Supplementary Data/Question 4/Different approach to documents.docx
- __MACOSX/Supplementary Data/Question 4/._Different approach to documents.docx
