# Supplementary material for: Evidence from UK Research Ethics Committee members on what makes a good research ethics review, and what can be improved
Source: PLoS One. 2023 Jul 3;18(7):e0288083. doi: 10.1371/journal.pone.0288083 (PMC10317218; doi:10.1371/journal.pone.0288083)
Supplement: S1 Data — (ZIP) [file pone.0288083.s001.zip › Supplementary Data/Codebook - ThinkEthics - 14 Apr 2023.csv]

Folder	Name	Description	Files	References
Nodes\\Question 1	Consistency		1	5
Nodes\\Question 1	Ethics Review Form		1	10
Nodes\\Question 1	Focus on PIS		1	7
Nodes\\Question 1	Focus on Recruitment		1	1
Nodes\\Question 1	Focus on Research Design		1	6
Nodes\\Question 1	Focus on theory		1	6
Nodes\\Question 1	Focus on theory\Ethics Domains		1	1
Nodes\\Question 1	Focus on theory\RiskBenefit		1	4
Nodes\\Question 1	Importance of Discussion		1	23
Nodes\\Question 1	Importance of Discussion\Lead Reviewer		1	6
Nodes\\Question 1	Importance of Discussion\Role of REC chair		1	3
Nodes\\Question 1	Importance of Discussion\Zoom vs F2F		1	5
Nodes\\Question 1	PPI		1	1
Nodes\\Question 1	Proportionate Approach		1	3
Nodes\\Question 2	Consistency & Clarity of Information		1	6
Nodes\\Question 2	Consistency of Review Process		1	7
Nodes\\Question 2	Consistency of Review Process\Different Perspectives		1	3
Nodes\\Question 2	Consistency of Review Process\Role of Chair		1	1
Nodes\\Question 2	Participant Information & Consent		1	9
Nodes\\Question 2	Participant Information & Consent\Participants Perspective		1	5
Nodes\\Question 2	Recruitment Strategy		1	1
Nodes\\Question 2	Research Design & Justification		1	11
Nodes\\Question 2	Researcher's attitude & experience		1	5
Nodes\\Question 2	Risk & Safety		1	19
Nodes\\Question 3	Conflict between documents		1	7
Nodes\\Question 3	Duplicate		1	5
Nodes\\Question 3	Helps new members		1	1
Nodes\\Question 3	New section		1	2
Nodes\\Question 3	Not everyone uses it		1	8
Nodes\\Question 3	Prepare for meeting		1	11
Nodes\\Question 3	Structures or Shortens review		1	18
Nodes\\Question 3	Structures or Shortens review\Right topics		1	3
Nodes\\Question 3	Structures or Shortens review\Wrong topics		1	5
Nodes\\Question 4	Difference between members		1	3
Nodes\\Question 4	Difference between members\Co-opting members		1	1
Nodes\\Question 4	Difference between members\Different backgrounds		1	1
Nodes\\Question 4	Different approach to documents		1	7
Nodes\\Question 4	Structure of discussion		1	7
Nodes\\Question 4	Structure of discussion\Role of Chair		1	4
Nodes\\Question 5	Committee reflection		1	5
Nodes\\Question 5	Comparison with other RECs		1	3
Nodes\\Question 5	Confidence from talking to researchers		1	3
Nodes\\Question 5	Duplicate		1	5
Nodes\\Question 5	Feedback from stakeholders		1	15
Nodes\\Question 5	Reactiveevolving process		1	1
Nodes\\Question 5	Reassurance from contribution of other members		1	4
Nodes\\Question 5	Seeing changes proposed		1	1
Nodes\\Question 5	Seeing changes proposed\Seeing changes to protocols		1	2
Nodes\\Question 5	Seeing outcomes of research		1	5
Nodes\\Question 5	Site inspection		1	1
Nodes\\Question 5	Timely & Efficient process		1	4
Nodes\\Question 5	Very few reseach disasters		1	3
